# Supplementary material for: BcAS2 Regulates Leaf Adaxial Polarity Development in Non-Heading Chinese Cabbage by Directly Activating BcPHB Transcription
Source: Plants (Basel). 2025 Apr 14;14(8):1207. doi: 10.3390/plants14081207 (PMC12030544; doi:10.3390/plants14081207)
Supplement: Supplementary file 1 [file plants-14-01207-s001.zip]

Archive with 5 entries (5 files):
- Figure S1.Amino acid sequence comparison of the LOB structural domains in BcAS2(001) and BcAS2(002). tif.tif
- Figure S2.Y1H verified that BcPHB cannot bind the BcAS2 promoter.tif
- File S1.pdf
- File S2.pdf
- Table S1..xlsx
