# Supplementary material for: BcAS2 Regulates Leaf Adaxial Polarity Development in Non-Heading Chinese Cabbage by Directly Activating BcPHB Transcription
Source: Plants (Basel). 2025 Apr 14;14(8):1207. doi: 10.3390/plants14081207 (PMC12030544; doi:10.3390/plants14081207)
Supplement: Supplementary file 1 [file plants-14-01207-s001.zip › Table S1..xlsx]

## Sheet: Sheet1
Table S1. Nucleotide sequences of primers used for PCR and RT-qPCR
Purpose	Primer name	Forward primer 5’-3’	Reverse primer 5’-3’
Clone	BcAS2	ATGGCATCTTCATCAACAAACTCAC	AGACGGATCAACAGTACGGCGACCATC
	BcPHB	ATGATGGTCCACACGATGCAC	AACGAACGACCAATTCACGAAC
Subcellular Localization	101-BcPHB	TCTTCACTGTTGATACATATGATGATGGTCC	GCCCTTGCTCACCATGGATCCAACGAACGAC
Y1H	BcAS2-AD	GGAGGCCAGTGAATTCATGGCATCTTC	CGAGCTCGATGGATCCAGACGGATCAAC
	pAbAi- proBcPHB	CTTGAATTCGAGCTCGGTACCTAAGTTGGACTC	ATACAGAGCACATGCCTCGAGAAGACCCAGATG
Dual-luciferase reporter assay	proBcPHB-luc	CTATAGGGCGAATTGGGTACTAAGTTGGACTC	ATCGATACCGTCGACCTCGAAAGACCCAGATG
	BcAS2-GFP	TCTTCACTGTTGATACATATGATGGCATCTTC	GCCCTTGCTCACCATGGATCCAGACGGATCAAC
	BcAS2-GST	GTTCCGCGTGGATCCATGGCATCTTC	CGAGTCGACCCGGGAATTAGACGGATCAAC
	GATA probe	CCCTCCTCTTATCTATCTTCTTCTCCT (Biotin modification)	AGGAGAAGAAGATAGATAAGAGGAGGG
	Cold probe	CCCTCCTCTTATCTATCTTCTTCTCCT	AGGAGAAGAAGATAGATAAGAGGAGGG
	Mutant probe	CCCTCCTCTCCCCCCCCCTCTTCTCCT	AGGAGAAGAGGGGGGGGGAGAGGAGGG
RT-qPCR	BcAS2	CGCCAAATCTGAGCTTTCCA	ACCCACCAAACATCTGCTCT
	BcPHB	ACAGGGCTATGCTCATCTGC	GAACTTTCCACACCGTTGCC
	BcARF3	GTATCCTCCCGCCATCTTCG	GTGGTCTCATCCCTCAACGG
	BcKAN1	AGAGGCATCCCGGTCTATCA	CGGTAAGCGTTGTTGTAGCC
	BcKAN3	GCCAAGATTCACCGCCAAAA	TACAAAATGGGCGTGGAGGG
	BcGAPDH	GTTGCTATCCAGGCTGTTCT	AGCGTGAGGAAGAGCATAAC
